# Supplementary material for: Reports of acute adverse events in mRNA COVID-19 vaccine recipients after the first and second doses in Japan
Source: Sci Rep. 2022 Sep 15;12:15510. doi: 10.1038/s41598-022-19936-5 (PMC9476447; doi:10.1038/s41598-022-19936-5)
Supplement: Supplementary file 1 — Supplementary Information. [file 41598_2022_19936_MOESM1_ESM.xlsx]

## Sheet: Sheet2
Vaccine dose	Age group	Sex	Injection at first-aid room	Minutes after injection	VVR	Acute allergic reaction	Anaphylaxis	Transfer to hospital
First	50-59	Female	0	92	0	1	0	0
First	40-49	Female	0	40	0	1	0	0
First	30-39	Male	0	38	0	1	0	0
First	50-59	Female	0	37	0	1	0	0
First	50-59	Female	0	35	0	1	0	0
First	50-59	Female	0	35	0	1	0	0
First	16-20	Female	0	34	0	1	0	0
First	30-39	Female	0	33	0	1	0	0
First	60-69	Female	0	32	0	1	0	0
First	40-49	Female	0	32	0	1	0	0
First	21-29	Male	0	32	0	1	0
First	30-39	Female	0	31	0	1	0	0
First	21-29	Female	0	31	0	1	0	0
First	16-20	Female	0	31	0	1	0
First	16-20	Female	0	30	0	1	0	0
First	50-59	Male	0	30	0	1	0	0
First	50-59	Female	0	29	0	1	0	0
First	40-49	Female	0	28	0	1	0	0
First	30-39	Female	0	27	0	1	0	0
First	50-59	Male	0	26	0	1	0	0
First	30-39	Female	0	26	0	1	0	0
First	30-39	Female	0	26	0	1	0	0
First	21-29	Male	0	26	0	1	0	0
First	21-29	Female	0	26	0	1	0	0
First	30-39	Female	0	25	0	1	0	0
First	40-49	Female	0	24	0	1	0	0
First	40-49	Female	0	24	0	1	0	0
First	50-59	Female	0	24	0	1	0	0
First	30-39	Female	0	24	0	1	0	0
First	30-39	Female	0	24	0	1	0
First	16-20	Female	0	23	0	1	0	0
First	16-20	Female	0	23	0	1	0	0
First	40-49	Male	0	23	0	1	0	0
First	21-29	Female	0	23	0	1	0	0
First	40-49	Female	0	22	0	1	0	0
First	40-49	Female	0	22	0	1	0	0
First	60-69	Female	0	22	0	1	0	0
First	21-29	Female	0	21	0	1	0	0
First	40-49	Male	0	20	0	1	0	0
First	21-29	Female	0	20	0	1	0	0
First	30-39	Female	0	20	0	1	0	0
First	21-29	Female	0	20	0	1	0	0
First	16-20	Unavailable	0	20	0	1	0	0
First	30-39	Female	0	20	0	1	0	0
First	30-39	Female	0	20	0	1	0	0
First	30-39	Female	0	20	0	1	0	0
First	30-39	Female	0	20	0	1	0	0
First	40-49	Female	0	19	0	1	0	0
First	30-39	Female	0	19	0	1	0	0
First	30-39	Female	0	18	0	1	0	0
First	50-59	Female	0	18	0	1	0	0
First	40-49	Female	0	18	0	1	0	0
First	30-39	Male	0	18	0	1	0	0
First	40-49	Female	0	18	0	1	0	0
First	30-39	Female	0	18	0	1	0	0
First	30-39	Male	0	17	0	1	0	0
First	60-69	Female	0	17	0	1	0	0
First	16-20	Female	0	17	0	1	0
First	40-49	Female	0	17	0	1	0	0
First	50-59	Male	0	17	0	1	0	0
First	40-49	Female	0	17	0	1	0	0
First	40-49	Female	0	17	0	1	0	0
First	40-49	Female	0	17	0	1	0	0
First	30-39	Male	0	17	0	1	0	0
First	60-69	Female	0	16	0	1	0	0
First	50-59	Female	0	16	0	1	0
First	40-49	Female	0	16	0	1	0	0
First	50-59	Female	0	15	0	1	0	0
First	40-49	Female	0	15	0	1	0	0
First	40-49	Female	0	15	0	1	0	0
First	40-49	Female	0	15	0	1	0	0
First	30-39	Male	1	15	0	1	0	0
First	40-49	Male	0	15	0	1	0	0
First	50-59	Female	0	15	0	1	0	0
First	30-39	Female	0	14	0	1	0	0
First	21-29	Female	0	13	0	1	0	0
First	21-29	Female	0	12	0	1	0	0
First	30-39	Male	0	12	0	1	0	0
First	21-29	Female	0	12	0	1	0	0
First	30-39	Female	0	12	0	1	0	0
First	40-49	Male	0	11	0	1	0	0
First	30-39	Female	0	10	0	1	0	0
First	21-29	Female	0	10	0	1	0	0
First	50-59	Female	0	10	0	1	0	0
First	30-39	Female	0	9	0	1	0	0
First	50-59	Female	0	9	0	1	0	0
First	50-59	Male	0	8	0	1	0	0
First	40-49	Female	0	8	0	1	0	0
First	40-49	Female	0	7	0	1	0	0
First	40-49	Female	0	5	0	1	0	0
First	40-49	Female	0	5	0	1	0	0
First	40-49	Female	0	4	0	1	0	0
First	30-39	Male	0	0	0	1	0	0
First	50-59	Female	0	0	0	1	0	0
First	16-20	Female	0		0	1	0	0
First	21-29	Female	0		0	1	0	0
First	Unavailable	Female	0		0	1	0	0
First	21-29	Male	0	>120	1	0	0	0
First	30-39	Male	0	70	1	0	0	0
First	16-20	Female	0	58	1	0	0	0
First	16-20	Female	0	50	1	0	0	0
First	30-39	Female	0	39	1	0	0	0
First	30-39	Female	0	36	1	0	0	0
First	40-49	Male	0	36	1	0	0	0
First	21-29	Male	0	36	1	0	0	0
First	21-29	Male	0	35	1	0	0	0
First	40-49	Male	0	34	1	0	0	0
First	50-59	Female	0	34	1	0	0	0
First	30-39	Female	0	33	1	0	0	0
First	50-59	Female	0	33	1	0	0	0
First	21-29	Female	0	33	1	0	0	0
First	30-39	Male	0	33	1	0	0	0
First	30-39	Female	0	33	1	0	0	0
First	21-29	Female	0	33	1	0	0	0
First	50-59	Female	0	32	1	0	0	0
First	21-29	Female	0	32	1	0	0	0
First	40-49	Female	0	32	1	0	0	0
First	16-20	Female	0	32	1	0	0	0
First	40-49	Male	0	32	1	0	0	0
First	40-49	Female	0	32	1	0	0	0
First	30-39	Female	0	31	1	0	0	0
First	30-39	Female	0	31	1	0	0	0
First	60-69	Female	0	31	1	0	0	0
First	40-49	Male	0	31	1	0	0	0
First	40-49	Female	0	31	1	0	0	0
First	50-59	Female	0	29	1	0	0	0
First	21-29	Male	0	29	1	0	0
First	16-20	Male	0	28	1	0	0	0
First	50-59	Female	0	27	1	0	0	0
First	16-20	Male	0	27	1	0	0	0
First	50-59	Female	0	27	1	0	0	0
First	30-39	Male	0	27	1	0	0	0
First	50-59	Female	0	26	1	0	0	0
First	21-29	Female	0	25	1	0	0	0
First	40-49	Female	0	25	1	0	0	0
First	40-49	Female	0	25	1	0	0	0
First	50-59	Female	0	25	1	0	0	0
First	21-29	Female	0	25	1	0	0
First	30-39	Male	0	24	1	0	0	0
First	40-49	Female	0	24	1	0	0	0
First	21-29	Male	0	24	1	0	0	0
First	30-39	Male	0	24	1	0	0	0
First	50-59	Male	0	24	1	0	0	0
First	50-59	Female	0	24	1	0	0	0
First	21-29	Male	0	22	1	0	0	0
First	40-49	Female	0	22	1	0	0	0
First	30-39	Female	0	22	1	0	0	0
First	30-39	Female	0	22	1	0	0	0
First	21-29	Female	0	22	1	0	0	0
First	21-29	Female	0	22	1	0	0	0
First	30-39	Female	0	22	1	0	0	0
First	40-49	Female	0	22	1	0	0	0
First	40-49	Female	0	22	1	0	0	0
First	50-59	Male	0	21	1	0	0	0
First	16-20	Female	0	21	1	0	0	0
First	40-49	Female	0	21	1	0	0	0
First	40-49	Male	0	21	1	0	0	0
First	21-29	Female	0	21	1	0	0	0
First	16-20	Male	0	21	1	0	0	0
First	40-49	Female	0	20	1	0	0	0
First	16-20	Female	0	20	1	0	0
First	16-20	Male	0	20	1	0	0	0
First	21-29	Female	0	20	1	0	0	0
First	Unavailable	Male	0	20	1	0	0	0
First	21-29	Male	0	20	1	0	0	0
First	40-49	Male	0	20	1	0	0	0
First	40-49	Male	0	20	1	0	0	0
First	40-49	Female	0	20	1	0	0	0
First	50-59	Female	0	20	1	0	0	0
First	16-20	Female	0	20	1	0	0	0
First	30-39	Female	0	20	1	0	0	0
First	30-39	Female	0	20	1	0	0	0
First	16-20	Female	0	20	1	0	0	0
First	21-29	Male	0	19	1	0	0	0
First	50-59	Male	0	19	1	0	0	0
First	21-29	Male	0	19	1	0	0	0
First	16-20	Female	0	19	1	0	0	0
First	21-29	Female	0	19	1	0	0	0
First	40-49	Female	0	19	1	0	0	0
First	21-29	Male	0	19	1	0	0	0
First	16-20	Male	0	19	1	0	0	0
First	16-20	Female	0	19	1	0	0	0
First	30-39	Female	0	19	1	0	0	0
First	21-29	Female	0	19	1	0	0	0
First	40-49	Male	0	19	1	0	0	0
First	30-39	Male	0	19	1	0	0	0
First	40-49	Male	0	19	1	0	0	0
First	50-59	Male	0	19	1	0	0	0
First	30-39	Male	0	19	1	0	0	0
First	40-49	Male	0	19	1	0	0	0
First	40-49	Female	0	19	1	0	0	0
First	30-39	Female	0	18	1	0	0	0
First	21-29	Male	0	18	1	0	0	0
First	21-29	Female	0	18	1	0	0	0
First	21-29	Female	0	18	1	0	0	0
First	21-29	Female	0	18	1	0	0	0
First	30-39	Female	0	18	1	0	0	0
First	30-39	Female	0	18	1	0	0	0
First	60-69	Female	0	18	1	0	0	0
First	50-59	Female	0	18	1	0	0	0
First	16-20	Male	0	18	1	0	0	0
First	16-20	Female	0	18	1	0	0	0
First	30-39	Female	0	18	1	0	0	0
First	16-20	Female	0	18	1	0	0	0
First	21-29	Female	0	18	1	0	0	0
First	21-29	Female	0	18	1	0	0	0
First	21-29	Female	0	18	1	0	0	0
First	30-39	Male	0	18	1	0	0	0
First	40-49	Male	0	18	1	0	0	0
First	40-49	Male	0	18	1	0	0	0
First	21-29	Male	0	18	1	0	0	0
First	40-49	Female	0	18	1	0	0	0
First	21-29	Female	0	18	1	0	0	0
First	21-29	Female	0	18	1	0	0	0
First	30-39	Female	0	18	1	0	0	0
First	40-49	Female	0	18	1	0	0	0
First	50-59	Female	0	18	1	0	0	0
First	21-29	Female	0	18	1	0	0	0
First	30-39	Female	0	18	1	0	0	0
First	16-20	Female	0	18	1	0	0	0
First	30-39	Male	0	17	1	0	0	0
First	30-39	Female	0	17	1	0	0	0
First	16-20	Female	0	17	1	0	0	0
First	30-39	Male	0	17	1	0	0	0
First	50-59	Male	0	17	1	0	0	0
First	21-29	Male	0	17	1	0	0	0
First	50-59	Male	0	17	1	0	0	0
First	30-39	Male	0	17	1	0	0	0
First	40-49	Female	0	17	1	0	0	0
First	40-49	Female	0	17	1	0	0	0
First	21-29	Female	0	17	1	0	0	0
First	50-59	Female	0	17	1	0	0	0
First	21-29	Female	0	17	1	0	0	0
First	21-29	Female	0	17	1	0	0	0
First	40-49	Male	0	17	1	0	0	0
First	40-49	Male	0	17	1	0	0	0
First	40-49	Female	0	17	1	0	0	0
First	40-49	Male	0	17	1	0	0	0
First	21-29	Female	0	17	1	0	0	0
First	30-39	Female	0	17	1	0	0	0
First	21-29	Female	0	17	1	0	0	0
First	30-39	Male	0	17	1	0	0	0
First	21-29	Male	0	17	1	0	0	0
First	21-29	Female	0	17	1	0	0	0
First	40-49	Female	0	17	1	0	0	0
First	30-39	Female	0	17	1	0	0	0
First	30-39	Male	0	17	1	0	0	0
First	16-20	Male	0	17	1	0	0	0
First	30-39	Female	0	17	1	0	0	0
First	30-39	Female	0	17	1	0	0	0
First	30-39	Female	0	17	1	0	0	0
First	50-59	Female	0	17	1	0	0	0
First	21-29	Female	0	17	1	0	0	0
First	16-20	Male	0	17	1	0	0	0
First	30-39	Male	0	16	1	0	0	0
First	16-20	Female	0	16	1	0	0	0
First	30-39	Male	0	16	1	0	0	0
First	21-29	Male	0	16	1	0	0	0
First	30-39	Female	0	16	1	0	0	0
First	30-39	Female	0	16	1	0	0	0
First	30-39	Female	0	16	1	0	0	0
First	50-59	Female	0	16	1	0	0	0
First	16-20	Female	0	16	1	0	0	0
First	Unavailable	Male	0	16	1	0	0	0
First	21-29	Female	0	16	1	0	0	0
First	30-39	Female	0	16	1	0	0	0
First	40-49	Female	0	16	1	0	0	0
First	40-49	Female	0	16	1	0	0	0
First	40-49	Male	0	16	1	0	0	0
First	21-29	Male	0	16	1	0	0	0
First	50-59	Female	0	16	1	0	0	0
First	50-59	Female	0	16	1	0	0	0
First	21-29	Female	0	16	1	0	0	0
First	21-29	Male	1	16	1	0	0	0
First	40-49	Male	0	16	1	0	0	0
First	16-20	Male	0	16	1	0	0	0
First	21-29	Male	0	16	1	0	0	0
First	21-29	Male	0	16	1	0	0	0
First	40-49	Female	0	16	1	0	0	0
First	50-59	Female	0	16	1	0	0	0
First	50-59	Female	0	16	1	0	0	0
First	21-29	Female	0	16	1	0	0	0
First	40-49	Female	0	16	1	0	0	0
First	21-29	Female	0	16	1	0	0	0
First	16-20	Female	0	16	1	0	0	0
First	21-29	Female	0	16	1	0	0	0
First	40-49	Female	0	16	1	0	0	0
First	40-49	Female	0	15	1	0	0	0
First	21-29	Male	0	15	1	0	0	0
First	16-20	Male	0	15	1	0	0	0
First	21-29	Male	0	15	1	0	0	0
First	30-39	Male	0	15	1	0	0	0
First	16-20	Male	0	15	1	0	0	0
First	40-49	Male	0	15	1	0	0
First	30-39	Male	0	15	1	0	0	0
First	30-39	Female	0	15	1	0	0	0
First	30-39	Female	0	15	1	0	0	0
First	30-39	Female	0	15	1	0	0	0
First	21-29	Female	0	15	1	0	0	0
First	40-49	Female	0	15	1	0	0	0
First	21-29	Female	0	15	1	0	0	0
First	16-20	Female	0	15	1	0	0	0
First	50-59	Female	0	15	1	0	0	0
First	60-69	Female	0	15	1	0	0	0
First	50-59	Male	0	15	1	0	0	0
First	30-39	Male	0	15	1	0	0	0
First	21-29	Male	0	15	1	0	0	0
First	50-59	Female	0	15	1	0	0	0
First	21-29	Female	0	15	1	0	0	0
First	40-49	Female	0	15	1	0	0	0
First	30-39	Female	0	15	1	0	0	0
First	40-49	Female	0	15	1	0	0	0
First	40-49	Male	0	15	1	0	0	0
First	50-59	Male	0	15	1	0	0	0
First	50-59	Female	0	15	1	0	0	0
First	21-29	Female	0	15	1	0	0	0
First	30-39	Female	0	15	1	0	0	0
First	30-39	Male	0	15	1	0	0
First	40-49	Male	0	15	1	0	0	0
First	30-39	Male	0	15	1	0	0	0
First	21-29	Male	0	15	1	0	0	0
First	21-29	Male	0	15	1	0	0	0
First	21-29	Male	0	15	1	0	0	0
First	21-29	Male	0	15	1	0	0	0
First	16-20	Male	0	15	1	0	0	0
First	21-29	Male	0	15	1	0	0	0
First	16-20	Male	0	15	1	0	0	0
First	21-29	Female	0	15	1	0	0	0
First	50-59	Female	0	15	1	0	0	0
First	30-39	Female	0	15	1	0	0	0
First	21-29	Female	0	15	1	0	0	0
First	21-29	Female	0	15	1	0	0	0
First	50-59	Female	0	15	1	0	0	0
First	30-39	Female	0	15	1	0	0	0
First	40-49	Female	0	15	1	0	0	0
First	30-39	Female	0	15	1	0	0	0
First	Unavailable	Female	0	15	1	0	0	0
First	40-49	Female	0	15	1	0	0	0
First	40-49	Female	0	15	1	0	0	0
First	21-29	Female	0	15	1	0	0	0
First	21-29	Female	0	15	1	0	0	0
First	21-29	Female	0	15	1	0	0	0
First	16-20	Female	0	15	1	0	0	0
First	16-20	Female	0	15	1	0	0	0
First	30-39	Female	0	14	1	0	0	0
First	30-39	Female	0	14	1	0	0	0
First	21-29	Female	0	14	1	0	0	0
First	40-49	Male	0	14	1	0	0	0
First	21-29	Male	0	14	1	0	0	0
First	30-39	Male	0	14	1	0	0	0
First	21-29	Male	0	14	1	0	0	0
First	16-20	Female	0	14	1	0	0	0
First	30-39	Female	0	14	1	0	0	0
First	21-29	Female	0	14	1	0	0	0
First	21-29	Female	0	14	1	0	0	0
First	21-29	Female	0	14	1	0	0	0
First	30-39	Female	0	14	1	0	0	0
First	40-49	Female	0	14	1	0	0	0
First	50-59	Male	0	14	1	0	0	0
First	16-20	Female	0	14	1	0	0	0
First	16-20	Female	0	14	1	0	0	0
First	21-29	Male	0	14	1	0	0	0
First	16-20	Male	0	14	1	0	0	0
First	16-20	Male	0	14	1	0	0	0
First	16-20	Male	0	14	1	0	0	0
First	40-49	Male	0	14	1	0	0	0
First	16-20	Male	0	14	1	0	0	0
First	16-20	Female	0	14	1	0	0	0
First	16-20	Female	0	14	1	0	0	0
First	21-29	Female	0	14	1	0	0	0
First	40-49	Female	0	14	1	0	0	0
First	60-69	Female	0	14	1	0	0	0
First	16-20	Female	0	14	1	0	0	0
First	21-29	Female	0	14	1	0	0	0
First	16-20	Male	0	14	1	0	0	0
First	30-39	Male	0	14	1	0	0	0
First	30-39	Male	0	14	1	0	0	0
First	16-20	Male	0	14	1	0	0	0
First	30-39	Male	0	14	1	0	0	0
First	30-39	Male	0	14	1	0	0	0
First	21-29	Male	0	14	1	0	0	0
First	21-29	Female	0	14	1	0	0	0
First	21-29	Female	0	14	1	0	0	0
First	30-39	Female	0	14	1	0	0	0
First	40-49	Female	0	14	1	0	0	0
First	40-49	Female	0	14	1	0	0	0
First	16-20	Female	0	14	1	0	0	0
First	16-20	Female	0	14	1	0	0	0
First	40-49	Female	0	14	1	0	0	0
First	50-59	Female	0	14	1	0	0	0
First	50-59	Female	0	14	1	0	0	0
First	16-20	Male	0	14	1	0	0	0
First	50-59	Female	0	14	1	0	0	0
First	40-49	Female	0	14	1	0	0	0
First	21-29	Female	0	14	1	0	0	0
First	30-39	Male	0	13	1	0	0	0
First	40-49	Male	0	13	1	0	0	0
First	21-29	Male	0	13	1	0	0	0
First	16-20	Male	0	13	1	0	0	0
First	21-29	Female	0	13	1	0	0	0
First	16-20	Male	0	13	1	0	0	0
First	30-39	Male	0	13	1	0	0	0
First	21-29	Male	0	13	1	0	0	0
First	16-20	Male	0	13	1	0	0	0
First	16-20	Male	0	13	1	0	0	0
First	30-39	Female	0	13	1	0	0	0
First	16-20	Female	0	13	1	0	0	0
First	30-39	Female	0	13	1	0	0	0
First	21-29	Female	0	13	1	0	0	0
First	40-49	Female	0	13	1	0	0	0
First	30-39	Female	0	13	1	0	0	0
First	21-29	Female	0	13	1	0	0	0
First	30-39	Female	0	13	1	0	0	0
First	16-20	Female	0	13	1	0	0	0
First	40-49	Female	0	13	1	0	0	0
First	21-29	Female	0	13	1	0	0	0
First	30-39	Male	0	13	1	0	0	0
First	40-49	Female	0	13	1	0	0	0
First	21-29	Female	0	13	1	0	0	0
First	21-29	Female	0	13	1	0	0	0
First	16-20	Female	0	13	1	0	0	0
First	16-20	Unavailable	0	13	1	0	0	0
First	30-39	Male	0	13	1	0	0	0
First	21-29	Male	0	13	1	0	0	0
First	40-49	Male	0	13	1	0	0	0
First	21-29	Male	0	13	1	0	0	0
First	21-29	Male	0	13	1	0	0	0
First	16-20	Male	0	13	1	0	0	0
First	21-29	Male	0	13	1	0	0	0
First	30-39	Male	0	13	1	0	0	0
First	21-29	Male	0	13	1	0	0	0
First	21-29	Male	0	13	1	0	0	0
First	30-39	Female	0	13	1	0	0	0
First	30-39	Female	0	13	1	0	0	0
First	21-29	Female	0	13	1	0	0
First	16-20	Female	0	13	1	0	0	0
First	21-29	Female	0	13	1	0	0	0
First	40-49	Female	0	13	1	0	0	0
First	40-49	Female	0	13	1	0	0	0
First	21-29	Female	0	13	1	0	0	0
First	30-39	Female	0	13	1	0	0	0
First	30-39	Female	0	13	1	0	0	0
First	30-39	Female	0	13	1	0	0	0
First	16-20	Unavailable	0	13	1	0	0	0
First	21-29	Female	0	13	1	0	0	0
First	16-20	Female	0	13	1	0	0	0
First	16-20	Female	0	13	1	0	0	0
First	21-29	Female	0	13	1	0	0	0
First	16-20	Female	0	13	1	0	0	0
First	16-20	Male	0	12	1	0	0	0
First	50-59	Female	0	12	1	0	0	0
First	21-29	Male	0	12	1	0	0	0
First	21-29	Male	0	12	1	0	0	0
First	16-20	Male	0	12	1	0	0	0
First	16-20	Male	0	12	1	0	0	0
First	16-20	Female	0	12	1	0	0	0
First	30-39	Male	0	12	1	0	0	0
First	16-20	Female	0	12	1	0	0	0
First	21-29	Female	0	12	1	0	0	0
First	30-39	Male	0	12	1	0	0	0
First	40-49	Female	0	12	1	0	0	0
First	21-29	Male	0	12	1	0	0	0
First	30-39	Female	0	12	1	0	0	0
First	30-39	Male	0	12	1	0	0	0
First	30-39	Male	0	12	1	0	0	0
First	30-39	Male	0	12	1	0	0	0
First	16-20	Male	0	12	1	0	0	0
First	30-39	Male	0	12	1	0	0	0
First	21-29	Male	0	12	1	0	0	0
First	50-59	Female	0	12	1	0	0	0
First	16-20	Female	0	12	1	0	0	0
First	21-29	Female	0	12	1	0	0
First	21-29	Female	0	12	1	0	0	0
First	21-29	Female	0	12	1	0	0	0
First	16-20	Female	0	12	1	0	0	0
First	30-39	Female	0	12	1	0	0	0
First	21-29	Female	0	12	1	0	0	0
First	21-29	Female	0	12	1	0	0	0
First	16-20	Male	0	12	1	0	0	0
First	40-49	Male	0	12	1	0	0	0
First	21-29	Male	0	12	1	0	0	0
First	50-59	Male	0	12	1	0	0	0
First	16-20	Male	0	12	1	0	0	0
First	40-49	Male	0	12	1	0	0	0
First	30-39	Male	0	12	1	0	0	0
First	21-29	Male	0	12	1	0	0	0
First	21-29	Male	0	12	1	0	0	0
First	50-59	Male	0	12	1	0	0	0
First	16-20	Male	0	12	1	0	0
First	40-49	Male	0	12	1	0	0	0
First	30-39	Male	0	12	1	0	0	0
First	40-49	Male	0	12	1	0	0	0
First	21-29	Male	0	12	1	0	0	0
First	21-29	Male	0	12	1	0	0	0
First	30-39	Male	0	12	1	0	0
First	30-39	Male	0	12	1	0	0	0
First	30-39	Male	0	12	1	0	0	0
First	30-39	Female	0	12	1	0	0
First	40-49	Female	0	12	1	0	0	0
First	21-29	Female	0	12	1	0	0	0
First	30-39	Female	0	12	1	0	0	0
First	30-39	Female	0	12	1	0	0	0
First	21-29	Female	0	12	1	0	0	0
First	16-20	Female	0	12	1	0	0	0
First	40-49	Female	0	12	1	0	0	0
First	30-39	Female	0	12	1	0	0	0
First	40-49	Female	0	12	1	0	0	0
First	16-20	Female	0	12	1	0	0	0
First	16-20	Female	0	12	1	0	0	0
First	16-20	Female	0	12	1	0	0	0
First	21-29	Female	0	12	1	0	0	0
First	40-49	Male	0	11	1	0	0	0
First	21-29	Male	0	11	1	0	0	0
First	16-20	Male	0	11	1	0	0	0
First	16-20	Male	0	11	1	0	0	0
First	16-20	Male	0	11	1	0	0	0
First	30-39	Male	0	11	1	0	0	0
First	21-29	Male	0	11	1	0	0	0
First	16-20	Female	0	11	1	0	0	0
First	21-29	Female	0	11	1	0	0
First	21-29	Female	0	11	1	0	0	0
First	50-59	Female	0	11	1	0	0	0
First	30-39	Male	0	11	1	0	0	0
First	16-20	Male	0	11	1	0	0	0
First	21-29	Male	0	11	1	0	0	0
First	21-29	Male	0	11	1	0	0	0
First	40-49	Male	0	11	1	0	0	0
First	40-49	Female	0	11	1	0	0	0
First	40-49	Female	0	11	1	0	0	0
First	50-59	Female	0	11	1	0	0	0
First	50-59	Female	0	11	1	0	0	0
First	16-20	Male	0	11	1	0	0	0
First	21-29	Male	0	11	1	0	0	0
First	40-49	Male	0	11	1	0	0	0
First	21-29	Female	0	11	1	0	0	0
First	40-49	Female	0	11	1	0	0	0
First	21-29	Female	0	11	1	0	0	0
First	16-20	Female	0	11	1	0	0	0
First	16-20	Female	0	11	1	0	0	0
First	21-29	Male	0	11	1	0	0	0
First	30-39	Male	0	11	1	0	0	0
First	21-29	Male	0	11	1	0	0	0
First	16-20	Male	0	11	1	0	0	0
First	16-20	Male	0	11	1	0	0	0
First	21-29	Male	0	11	1	0	0	0
First	40-49	Male	0	11	1	0	0	0
First	21-29	Male	0	11	1	0	0	0
First	16-20	Male	0	11	1	0	0	0
First	21-29	Male	0	11	1	0	0	0
First	16-20	Male	0	11	1	0	0	0
First	40-49	Male	0	11	1	0	0	0
First	21-29	Male	0	11	1	0	0	0
First	21-29	Male	0	11	1	0	0	0
First	30-39	Male	0	11	1	0	0	0
First	30-39	Male	0	11	1	0	0	0
First	30-39	Male	0	11	1	0	0	0
First	16-20	Male	0	11	1	0	0	0
First	21-29	Male	0	11	1	0	0	0
First	16-20	Male	0	11	1	0	0	0
First	16-20	Male	0	11	1	0	0	0
First	16-20	Male	0	11	1	0	0	0
First	21-29	Female	0	11	1	0	0	0
First	30-39	Female	0	11	1	0	0	0
First	16-20	Female	0	11	1	0	0	0
First	21-29	Female	0	11	1	0	0	0
First	30-39	Female	0	11	1	0	0	0
First	16-20	Female	0	11	1	0	0	0
First	16-20	Female	0	11	1	0	0	0
First	21-29	Female	0	11	1	0	0	0
First	16-20	Female	0	11	1	0	0	0
First	21-29	Female	0	11	1	0	0	0
First	21-29	Female	0	11	1	0	0
First	30-39	Female	0	11	1	0	0	0
First	16-20	Female	0	11	1	0	0
First	16-20	Female	0	11	1	0	0	0
First	21-29	Female	0	11	1	0	0	0
First	16-20	Male	0	11	1	0	0	0
First	30-39	Female	0	11	1	0	0	0
First	21-29	Female	0	11	1	0	0	0
First	21-29	Male	0	10	1	0	0	0
First	21-29	Male	0	10	1	0	0	0
First	16-20	Male	0	10	1	0	0	0
First	16-20	Male	0	10	1	0	0	0
First	21-29	Male	0	10	1	0	0	0
First	16-20	Male	0	10	1	0	0	0
First	16-20	Female	0	10	1	0	0	0
First	16-20	Female	0	10	1	0	0	0
First	30-39	Female	0	10	1	0	0	0
First	30-39	Male	0	10	1	0	0	0
First	21-29	Male	0	10	1	0	0	0
First	30-39	Male	0	10	1	0	0	0
First	40-49	Male	0	10	1	0	0	0
First	30-39	Male	0	10	1	0	0	0
First	30-39	Male	0	10	1	0	0	0
First	40-49	Male	0	10	1	0	0	0
First	16-20	Male	0	10	1	0	0	0
First	30-39	Male	0	10	1	0	0	0
First	16-20	Female	0	10	1	0	0	0
First	16-20	Female	0	10	1	0	0	0
First	16-20	Female	0	10	1	0	0	0
First	21-29	Female	0	10	1	0	0	0
First	16-20	Female	0	10	1	0	0	0
First	21-29	Female	0	10	1	0	0	0
First	21-29	Female	0	10	1	0	0	0
First	16-20	Male	0	10	1	0	0	0
First	21-29	Male	0	10	1	0	0	0
First	40-49	Male	0	10	1	0	0	0
First	50-59	Male	0	10	1	0	0	0
First	50-59	Female	0	10	1	0	0	0
First	16-20	Female	0	10	1	0	0	0
First	50-59	Female	0	10	1	0	0	0
First	21-29	Female	0	10	1	0	0	0
First	30-39	Male	0	10	1	0	0	0
First	21-29	Male	0	10	1	0	0	0
First	16-20	Male	0	10	1	0	0	0
First	16-20	Male	0	10	1	0	0	0
First	21-29	Male	0	10	1	0	0	0
First	16-20	Male	0	10	1	0	0	0
First	30-39	Female	0	10	1	0	0	0
First	30-39	Female	0	10	1	0	0	0
First	30-39	Female	0	10	1	0	0	0
First	16-20	Female	0	10	1	0	0	0
First	16-20	Female	0	10	1	0	0	0
First	21-29	Female	0	10	1	0	0	0
First	16-20	Female	0	10	1	0	0	0
First	21-29	Male	0	10	1	0	0	0
First	21-29	Male	0	10	1	0	0	0
First	40-49	Male	0	10	1	0	0	0
First	30-39	Male	0	10	1	0	0	0
First	30-39	Male	0	10	1	0	0	0
First	40-49	Male	0	10	1	0	0	0
First	16-20	Male	0	10	1	0	0	0
First	30-39	Male	0	10	1	0	0	0
First	21-29	Male	0	10	1	0	0	0
First	50-59	Male	0	10	1	0	0	0
First	21-29	Male	0	10	1	0	0
First	16-20	Male	0	10	1	0	0	0
First	40-49	Male	0	10	1	0	0	0
First	30-39	Male	0	10	1	0	0	0
First	40-49	Male	0	10	1	0	0	0
First	40-49	Male	0	10	1	0	0	0
First	16-20	Male	0	10	1	0	0	0
First	30-39	Male	0	10	1	0	0	0
First	16-20	Female	0	10	1	0	0	0
First	Unavailable	Female	0	10	1	0	0	0
First	21-29	Female	0	10	1	0	0	0
First	21-29	Female	0	10	1	0	0	0
First	16-20	Female	0	10	1	0	0	0
First	21-29	Female	0	10	1	0	0	0
First	50-59	Female	0	10	1	0	0	0
First	16-20	Female	0	10	1	0	0
First	21-29	Female	0	10	1	0	0	0
First	50-59	Female	0	10	1	0	0	0
First	21-29	Female	0	10	1	0	0	0
First	21-29	Female	0	10	1	0	0	0
First	50-59	Female	0	10	1	0	0	0
First	30-39	Female	0	10	1	0	0	0
First	21-29	Female	0	10	1	0	0	0
First	21-29	Female	0	10	1	0	0	0
First	21-29	Female	0	10	1	0	0	0
First	30-39	Female	0	10	1	0	0	0
First	40-49	Female	0	10	1	0	0	0
First	30-39	Female	0	10	1	0	0	0
First	16-20	Female	0	10	1	0	0	0
First	21-29	Female	0	10	1	0	0	0
First	16-20	Female	0	10	1	0	0	0
First	40-49	Female	0	10	1	0	0	0
First	21-29	Female	0	10	1	0	0	0
First	16-20	Female	0	10	1	0	0	0
First	21-29	Female	0	10	1	0	0	0
First	30-39	Female	0	10	1	0	0	0
First	21-29	Female	0	10	1	0	0	0
First	21-29	Male	0	10	1	0	0	0
First	21-29	Female	0	10	1	0	0	0
First	21-29	Female	0	10	1	0	0	0
First	16-20	Male	0	10	1	0	0	0
First	40-49	Male	0	10	1	0	0	0
First	21-29	Female	0	10	1	0	0	0
First	21-29	Female	0	10	1	0	0	0
First	16-20	Male	0	9	1	0	0	0
First	16-20	Male	0	9	1	0	0	0
First	21-29	Male	0	9	1	0	0	0
First	50-59	Male	0	9	1	0	0	0
First	21-29	Male	0	9	1	0	0	0
First	21-29	Male	0	9	1	0	0	0
First	50-59	Male	0	9	1	0	0	0
First	21-29	Male	0	9	1	0	0	0
First	16-20	Male	0	9	1	0	0	0
First	21-29	Female	0	9	1	0	0	0
First	21-29	Female	0	9	1	0	0	0
First	21-29	Female	0	9	1	0	0	0
First	16-20	Female	0	9	1	0	0	0
First	21-29	Female	0	9	1	0	0	0
First	21-29	Female	0	9	1	0	0	0
First	21-29	Female	0	9	1	0	0	0
First	21-29	Female	0	9	1	0	0	0
First	40-49	Female	0	9	1	0	0	0
First	30-39	Male	0	9	1	0	0	0
First	16-20	Male	0	9	1	0	0	0
First	16-20	Female	0	9	1	0	0	0
First	30-39	Female	0	9	1	0	0	0
First	16-20	Female	0	9	1	0	0	0
First	40-49	Male	0	9	1	0	0	0
First	21-29	Male	0	9	1	0	0	0
First	21-29	Male	0	9	1	0	0	0
First	21-29	Male	0	9	1	0	0	0
First	40-49	Male	0	9	1	0	0	0
First	40-49	Female	0	9	1	0	0	0
First	40-49	Female	0	9	1	0	0	0
First	16-20	Female	0	9	1	0	0	0
First	40-49	Male	0	9	1	0	0	0
First	16-20	Male	0	9	1	0	0	0
First	30-39	Female	0	9	1	0	0	0
First	21-29	Female	0	9	1	0	0	0
First	16-20	Female	0	9	1	0	0	0
First	21-29	Female	0	9	1	0	0	0
First	30-39	Female	0	9	1	0	0	0
First	21-29	Female	0	9	1	0	0	0
First	16-20	Female	0	9	1	0	0	0
First	40-49	Male	0	9	1	0	0	0
First	16-20	Male	0	9	1	0	0	0
First	40-49	Male	0	9	1	0	0	0
First	21-29	Male	0	9	1	0	0	0
First	16-20	Male	0	9	1	0	0	0
First	30-39	Male	0	9	1	0	0	0
First	21-29	Male	0	9	1	0	0	0
First	16-20	Male	0	9	1	0	0	0
First	21-29	Male	0	9	1	0	0	0
First	21-29	Male	0	9	1	0	0
First	21-29	Male	0	9	1	0	0	0
First	30-39	Male	0	9	1	0	0	0
First	Unavailable	Female	0	9	1	0	0
First	21-29	Female	0	9	1	0	0	0
First	21-29	Female	0	9	1	0	0	0
First	21-29	Female	0	9	1	0	0
First	21-29	Female	0	9	1	0	0	0
First	21-29	Female	0	9	1	0	0	0
First	16-20	Female	0	9	1	0	0	0
First	40-49	Female	0	9	1	0	0	0
First	40-49	Female	0	9	1	0	0	0
First	30-39	Female	0	9	1	0	0	0
First	40-49	Female	0	9	1	0	0	0
First	30-39	Female	0	9	1	0	0	0
First	21-29	Male	0	9	1	0	0	0
First	16-20	Female	0	9	1	0	0	0
First	21-29	Female	0	9	1	0	0	0
First	16-20	Male	0	9	1	0	0	0
First	40-49	Male	0	9	1	0	0	0
First	40-49	Male	0	9	1	0	0	0
First	21-29	Male	0	9	1	0	0	0
First	21-29	Female	0	9	1	0	0	0
First	30-39	Female	0	9	1	0	0	0
First	21-29	Female	0	9	1	0	0	0
First	30-39	Male	0	8	1	0	0	0
First	21-29	Male	0	8	1	0	0	0
First	21-29	Male	0	8	1	0	0	0
First	30-39	Male	0	8	1	0	0	0
First	16-20	Male	0	8	1	0	0	0
First	40-49	Male	0	8	1	0	0	0
First	30-39	Male	0	8	1	0	0	0
First	21-29	Female	0	8	1	0	0	0
First	30-39	Female	0	8	1	0	0	0
First	16-20	Female	0	8	1	0	0	0
First	30-39	Male	0	8	1	0	0	0
First	40-49	Female	0	8	1	0	0	0
First	21-29	Male	0	8	1	0	0	0
First	16-20	Male	0	8	1	0	0	0
First	40-49	Male	0	8	1	0	0	0
First	21-29	Male	0	8	1	0	0	0
First	16-20	Male	0	8	1	0	0	0
First	16-20	Male	0	8	1	0	0	0
First	21-29	Male	0	8	1	0	0	0
First	21-29	Male	0	8	1	0	0	0
First	21-29	Male	0	8	1	0	0	0
First	40-49	Female	0	8	1	0	0	0
First	21-29	Female	0	8	1	0	0	0
First	21-29	Female	0	8	1	0	0	0
First	21-29	Female	0	8	1	0	0	0
First	30-39	Female	0	8	1	0	0	0
First	21-29	Female	0	8	1	0	0	0
First	21-29	Female	0	8	1	0	0	0
First	21-29	Female	0	8	1	0	0	0
First	21-29	Female	0	8	1	0	0	0
First	21-29	Male	0	8	1	0	0	0
First	40-49	Male	0	8	1	0	0	0
First	40-49	Male	0	8	1	0	0	0
First	21-29	Male	0	8	1	0	0	0
First	21-29	Male	0	8	1	0	0	0
First	30-39	Male	0	8	1	0	0
First	30-39	Male	0	8	1	0	0	0
First	40-49	Male	0	8	1	0	0	0
First	21-29	Male	0	8	1	0	0	0
First	40-49	Male	0	8	1	0	0	0
First	16-20	Male	0	8	1	0	0	0
First	16-20	Male	0	8	1	0	0	0
First	16-20	Male	0	8	1	0	0	0
First	21-29	Male	0	8	1	0	0	0
First	21-29	Male	0	8	1	0	0
First	16-20	Male	0	8	1	0	0	0
First	16-20	Male	0	8	1	0	0	0
First	21-29	Male	0	8	1	0	0	0
First	16-20	Female	0	8	1	0	0	0
First	30-39	Female	0	8	1	0	0	0
First	40-49	Female	0	8	1	0	0	0
First	40-49	Female	0	8	1	0	0	0
First	30-39	Female	0	8	1	0	0
First	30-39	Female	0	8	1	0	0	0
First	30-39	Female	0	8	1	0	0	0
First	30-39	Female	0	8	1	0	0	0
First	21-29	Female	0	8	1	0	0
First	21-29	Female	0	8	1	0	0	0
First	16-20	Female	0	8	1	0	0	0
First	40-49	Female	0	8	1	0	0	0
First	40-49	Female	0	8	1	0	0	0
First	40-49	Female	0	8	1	0	0	0
First	21-29	Female	0	8	1	0	0	0
First	21-29	Female	0	8	1	0	0	0
First	16-20	Female	0	8	1	0	0	0
First	40-49	Female	0	8	1	0	0	0
First	21-29	Female	0	8	1	0	0	0
First	16-20	Female	0	8	1	0	0	0
First	21-29	Female	0	8	1	0	0	0
First	21-29	Female	0	8	1	0	0	0
First	16-20	Female	0	8	1	0	0	0
First	50-59	Female	0	8	1	0	0	0
First	40-49	Female	0	8	1	0	0	0
First	16-20	Female	0	8	1	0	0	0
First	16-20	Male	0	8	1	0	0	0
First	21-29	Female	0	7	1	0	0	0
First	16-20	Female	0	7	1	0	0	0
First	21-29	Male	0	7	1	0	0	0
First	16-20	Male	0	7	1	0	0	0
First	80-89	Male	0	7	1	0	0	0
First	40-49	Male	0	7	1	0	0	0
First	30-39	Male	0	7	1	0	0	0
First	21-29	Female	0	7	1	0	0	0
First	16-20	Female	0	7	1	0	0	0
First	30-39	Female	0	7	1	0	0	0
First	16-20	Female	0	7	1	0	0	0
First	21-29	Female	0	7	1	0	0	0
First	21-29	Male	0	7	1	0	0	0
First	21-29	Male	0	7	1	0	0	0
First	21-29	Female	0	7	1	0	0	0
First	16-20	Male	0	7	1	0	0	0
First	21-29	Male	0	7	1	0	0	0
First	30-39	Male	0	7	1	0	0	0
First	30-39	Male	0	7	1	0	0	0
First	16-20	Male	0	7	1	0	0	0
First	16-20	Male	0	7	1	0	0	0
First	21-29	Female	0	7	1	0	0	0
First	21-29	Female	0	7	1	0	0	0
First	16-20	Female	0	7	1	0	0	0
First	21-29	Male	0	7	1	0	0	0
First	30-39	Male	0	7	1	0	0	0
First	30-39	Male	0	7	1	0	0	0
First	21-29	Male	0	7	1	0	0	0
First	21-29	Male	0	7	1	0	0	0
First	30-39	Male	0	7	1	0	0
First	30-39	Male	0	7	1	0	0	0
First	30-39	Male	0	7	1	0	0	0
First	21-29	Male	0	7	1	0	0	0
First	16-20	Male	0	7	1	0	0	0
First	30-39	Male	0	7	1	0	0	0
First	21-29	Male	0	7	1	0	0	0
First	30-39	Male	0	7	1	0	0	0
First	40-49	Female	0	7	1	0	0	0
First	16-20	Female	0	7	1	0	0	0
First	30-39	Female	0	7	1	0	0	0
First	50-59	Female	0	7	1	0	0	0
First	30-39	Female	0	7	1	0	0	0
First	50-59	Female	0	7	1	0	0	0
First	21-29	Female	0	7	1	0	0	0
First	21-29	Female	0	7	1	0	0	0
First	30-39	Female	0	7	1	0	0	0
First	30-39	Female	0	7	1	0	0	0
First	21-29	Female	0	7	1	0	0	0
First	21-29	Female	0	7	1	0	0
First	16-20	Male	0	7	1	0	0	0
First	40-49	Male	0	7	1	0	0	0
First	21-29	Male	0	7	1	0	0	0
First	16-20	Male	0	7	1	0	0	0
First	30-39	Male	0	7	1	0	0	0
First	21-29	Male	0	7	1	0	0	0
First	21-29	Female	0	7	1	0	0	0
First	Unavailable	Male	0	6	1	0	0	0
First	21-29	Male	0	6	1	0	0	0
First	16-20	Female	0	6	1	0	0	0
First	16-20	Female	0	6	1	0	0	0
First	21-29	Male	0	6	1	0	0	0
First	30-39	Male	0	6	1	0	0	0
First	21-29	Male	0	6	1	0	0	0
First	50-59	Male	0	6	1	0	0	0
First	16-20	Male	0	6	1	0	0	0
First	30-39	Female	0	6	1	0	0	0
First	40-49	Female	0	6	1	0	0	0
First	16-20	Female	0	6	1	0	0	0
First	21-29	Female	0	6	1	0	0	0
First	16-20	Female	0	6	1	0	0	0
First	16-20	Male	0	6	1	0	0	0
First	21-29	Male	0	6	1	0	0	0
First	30-39	Female	0	6	1	0	0	0
First	30-39	Female	0	6	1	0	0	0
First	50-59	Female	0	6	1	0	0	0
First	30-39	Female	0	6	1	0	0	0
First	40-49	Female	0	6	1	0	0	0
First	30-39	Female	0	6	1	0	0	0
First	21-29	Male	0	6	1	0	0	0
First	30-39	Male	0	6	1	0	0	0
First	21-29	Male	0	6	1	0	0	0
First	16-20	Male	0	6	1	0	0	0
First	16-20	Male	0	6	1	0	0	0
First	21-29	Male	0	6	1	0	0	0
First	21-29	Male	0	6	1	0	0	0
First	21-29	Male	0	6	1	0	0	0
First	21-29	Male	0	6	1	0	0	0
First	16-20	Male	0	6	1	0	0	0
First	16-20	Male	0	6	1	0	0	0
First	30-39	Female	0	6	1	0	0
First	21-29	Female	0	6	1	0	0	0
First	21-29	Female	0	6	1	0	0	0
First	21-29	Female	0	6	1	0	0	0
First	50-59	Female	0	6	1	0	0	0
First	21-29	Female	0	6	1	0	0	0
First	30-39	Female	0	6	1	0	0	0
First	16-20	Female	0	6	1	0	0	0
First	21-29	Female	0	6	1	0	0
First	16-20	Male	0	6	1	0	0	0
First	21-29	Male	0	6	1	0	0	0
First	21-29	Male	0	6	1	0	0	0
First	40-49	Male	0	6	1	0	0	0
First	30-39	Male	0	6	1	0	0	0
First	40-49	Male	0	5	1	0	0	0
First	40-49	Male	0	5	1	0	0	0
First	30-39	Female	0	5	1	0	0	0
First	21-29	Female	0	5	1	0	0	0
First	30-39	Female	0	5	1	0	0	0
First	30-39	Female	0	5	1	0	0	0
First	16-20	Male	0	5	1	0	0	0
First	16-20	Male	0	5	1	0	0	0
First	21-29	Female	0	5	1	0	0	0
First	40-49	Female	0	5	1	0	0	0
First	16-20	Female	0	5	1	0	0	0
First	30-39	Male	0	5	1	0	0	0
First	21-29	Male	0	5	1	0	0	0
First	21-29	Male	0	5	1	0	0	0
First	16-20	Male	0	5	1	0	0	0
First	30-39	Female	0	5	1	0	0	0
First	30-39	Female	0	5	1	0	0	0
First	21-29	Female	0	5	1	0	0	0
First	21-29	Female	0	5	1	0	0	0
First	21-29	Male	0	5	1	0	0	0
First	16-20	Male	0	5	1	0	0	0
First	16-20	Male	0	5	1	0	0	0
First	16-20	Male	0	5	1	0	0	0
First	21-29	Female	0	5	1	0	0	0
First	21-29	Female	0	5	1	0	0	0
First	50-59	Female	0	5	1	0	0	0
First	30-39	Female	0	5	1	0	0	0
First	40-49	Male	0	5	1	0	0	0
First	40-49	Male	0	5	1	0	0	0
First	21-29	Female	0	5	1	0	0	0
First	50-59	Female	0	5	1	0	0	0
First	40-49	Female	0	5	1	0	0	0
First	30-39	Female	0	5	1	0	0	0
First	16-20	Male	0	5	1	0	0	0
First	21-29	Male	0	5	1	0	0
First	40-49	Female	0	5	1	0	0	0
First	30-39	Female	0	5	1	0	0	0
First	30-39	Female	0	5	1	0	0	0
First	16-20	Female	0	5	1	0	0	0
First	21-29	Male	0	4	1	0	0	0
First	70-79	Female	0	4	1	0	0
First	40-49	Female	0	4	1	0	0	0
First	21-29	Female	0	4	1	0	0	0
First	16-20	Male	0	4	1	0	0	0
First	16-20	Male	0	4	1	0	0	0
First	16-20	Male	0	4	1	0	0	0
First	40-49	Male	0	4	1	0	0	0
First	30-39	Male	0	4	1	0	0	0
First	16-20	Male	0	4	1	0	0	0
First	16-20	Female	0	4	1	0	0	0
First	40-49	Female	0	4	1	0	0	0
First	30-39	Female	0	4	1	0	0	0
First	30-39	Female	0	4	1	0	0	0
First	16-20	Female	0	4	1	0	0	0
First	50-59	Female	0	4	1	0	0	0
First	21-29	Male	0	4	1	0	0
First	16-20	Male	0	4	1	0	0	0
First	30-39	Male	0	4	1	0	0	0
First	21-29	Male	0	4	1	0	0
First	16-20	Male	0	4	1	0	0	0
First	30-39	Male	0	4	1	0	0	0
First	50-59	Female	0	4	1	0	0	0
First	30-39	Female	0	4	1	0	0	0
First	50-59	Female	0	4	1	0	0	0
First	21-29	Female	0	4	1	0	0	0
First	21-29	Female	0	4	1	0	0	0
First	16-20	Female	0	4	1	0	0	0
First	21-29	Female	0	4	1	0	0	0
First	16-20	Female	0	4	1	0	0	0
First	16-20	Female	0	4	1	0	0	0
First	21-29	Female	0	3	1	0	0	0
First	40-49	Male	0	3	1	0	0	0
First	40-49	Female	0	3	1	0	0	0
First	21-29	Female	0	3	1	0	0	0
First	40-49	Female	0	3	1	0	0	0
First	30-39	Female	0	3	1	0	0	0
First	21-29	Female	0	3	1	0	0	0
First	16-20	Female	0	3	1	0	0	0
First	21-29	Male	0	3	1	0	0	0
First	30-39	Male	0	3	1	0	0	0
First	16-20	Female	0	3	1	0	0	0
First	21-29	Female	0	3	1	0	0	0
First	30-39	Female	0	3	1	0	0	0
First	40-49	Female	0	3	1	0	0	0
First	40-49	Male	0	3	1	0	0	0
First	21-29	Female	0	3	1	0	0
First	50-59	Female	0	2	1	0	0	0
First	21-29	Male	0	2	1	0	0	0
First	50-59	Female	0	2	1	0	0	0
First	30-39	Male	0	2	1	0	0	0
First	16-20	Female	0	2	1	0	0	0
First	21-29	Male	0	2	1	0	0	0
First	16-20	Male	0	1	1	0	0	0
First	40-49	Female	0	1	1	0	0	0
First	21-29	Female	0	1	1	0	0
First	21-29	Male	0	1	1	0	0	0
First	16-20	Male	0	1	1	0	0	0
First	16-20	Female	0	1	1	0	0	0
First	21-29	Female	0	1	1	0	0	0
First	40-49	Male	0	0	1	0	0	0
First	30-39	Female	0	0	1	0	0	0
First	40-49	Male	0	0	1	0	0	0
First	40-49	Male	0	0	1	0	0	0
First	21-29	Male	0	0	1	0	0	0
First	40-49	Male	0	0	1	0	0	0
First	21-29	Male	0	0	1	0	0	0
First	16-20	Male	0	0	1	0	0	0
First	30-39	Female	0	0	1	0	0
First	21-29	Female	0	0	1	0	0	0
First	21-29	Female	0	0	1	0	0	0
First	21-29	Female	0	0	1	0	0	0
First	16-20	Female	0	0	1	0	0	0
First	16-20	Unavailable	0	0	1	0	0
First	40-49	Male	0		1	0	0	0
First	16-20	Male	0		1	0	0	0
First	40-49	Female	0		1	0	0	0
First	21-29	Female	0		1	0	0	0
First	40-49	Female	0		1	0	0	0
First	40-49	Female	0	41	0	0	0	0
First	40-49	Female	0	40	0	0	0	0
First	50-59	Female	0	35	0	0	0	0
First	50-59	Female	0	35	0	0	0	0
First	50-59	Female	0	35	0	0	0	0
First	30-39	Female	0	35	0	0	0	0
First	50-59	Female	0	34	0	0	0
First	30-39	Male	0	34	0	0	0	0
First	50-59	Female	0	34	0	0	0	0
First	50-59	Female	0	33	0	0	0	0
First	40-49	Female	0	33	0	0	0
First	30-39	Female	0	33	0	0	0	0
First	30-39	Female	0	33	0	0	0
First	30-39	Female	0	33	0	0	0	0
First	Unavailable	Female	0	33	0	0	0	0
First	50-59	Female	0	33	0	0	0	0
First	50-59	Female	0	33	0	0	0	0
First	30-39	Female	0	32	0	0	0	0
First	40-49	Female	0	32	0	0	0	0
First	21-29	Female	0	31	0	0	0
First	Unavailable	Female	0	31	0	0	1	0
First	30-39	Female	0	31	0	0	0	0
First	80-89	Male	0	30	0	0	0	0
First	50-59	Female	0	30	0	0	0	0
First	40-49	Female	0	29	0	0	0	0
First	30-39	Female	0	29	0	0	0	0
First	21-29	Female	0	29	0	0	0
First	30-39	Female	0	29	0	0	0
First	60-69	Female	0	28	0	0	0	0
First	50-59	Female	0	27	0	0	0
First	40-49	Female	0	27	0	0	0	0
First	50-59	Female	0	27	0	0	0	0
First	40-49	Male	0	27	0	0	0	0
First	30-39	Female	0	26	0	0	0	0
First	50-59	Female	0	26	0	0	0	0
First	40-49	Female	0	26	0	0	0	0
First	30-39	Female	0	26	0	0	0	0
First	40-49	Female	0	26	0	0	0	0
First	50-59	Male	0	26	0	0	0	0
First	30-39	Female	0	25	0	0	0	0
First	30-39	Male	0	25	0	0	0	0
First	21-29	Male	0	25	0	0	0	0
First	40-49	Female	0	25	0	0	0	0
First	30-39	Female	0	25	0	0	0	0
First	40-49	Female	0	25	0	0	0
First	60-69	Female	0	25	0	0	0	0
First	30-39	Female	0	25	0	0	0	0
First	30-39	Male	0	25	0	0	0	0
First	21-29	Female	0	25	0	0	0	0
First	21-29	Female	0	24	0	0	0	0
First	16-20	Female	0	24	0	0	0	0
First	16-20	Female	0	24	0	0	0	0
First	40-49	Male	0	23	0	0	0	0
First	50-59	Male	0	23	0	0	0	0
First	50-59	Female	0	23	0	0	0	0
First	30-39	Female	0	23	0	0	0	1
First	21-29	Female	0	23	0	0	0	0
First	30-39	Female	0	23	0	0	0	0
First	50-59	Female	0	23	0	0	0	0
First	30-39	Female	0	23	0	0	0	0
First	40-49	Female	0	23	0	0	0	0
First	40-49	Female	0	22	0	0	0	0
First	50-59	Male	0	22	0	0	0
First	50-59	Male	0	22	0	0	0	0
First	50-59	Female	0	22	0	0	0	0
First	40-49	Female	0	22	0	0	0	0
First	60-69	Female	0	22	0	0	0	0
First	40-49	Female	0	22	0	0	0	0
First	40-49	Female	0	21	0	0	0	0
First	30-39	Male	0	21	0	0	0	0
First	16-20	Male	0	21	0	0	0	0
First	40-49	Female	0	21	0	0	0	0
First	60-69	Female	0	21	0	0	0	0
First	21-29	Female	0	21	0	0	0	0
First	50-59	Female	0	21	0	0	0
First	50-59	Female	0	21	0	0	0	0
First	40-49	Female	0	21	0	0	0	0
First	21-29	Female	0	21	0	0	0	0
First	40-49	Male	0	21	0	0	0	0
First	40-49	Male	0	21	0	0	0	0
First	16-20	Male	0	21	0	0	0	0
First	21-29	Male	0	20	0	0	0
First	30-39	Female	0	20	0	0	0	0
First	40-49	Female	0	20	0	0	0	0
First	21-29	Female	0	20	0	0	0	0
First	40-49	Female	0	20	0	0	0	0
First	50-59	Female	0	20	0	0	1	0
First	40-49	Female	0	20	0	0	0	0
First	30-39	Female	0	20	0	0	0	0
First	40-49	Female	0	20	0	0	0
First	40-49	Female	0	20	0	0	0	0
First	21-29	Female	0	20	0	0	0	0
First	40-49	Male	0	20	0	0	0	0
First	21-29	Male	0	20	0	0	0	0
First	40-49	Male	0	20	0	0	0
First	30-39	Female	0	20	0	0	0	0
First	50-59	Female	0	20	0	0	0	0
First	16-20	Female	0	19	0	0	0	0
First	30-39	Male	0	19	0	0	0	0
First	50-59	Male	0	19	0	0	0	0
First	40-49	Female	0	19	0	0	0	0
First	50-59	Female	0	19	0	0	0	0
First	40-49	Female	0	19	0	0	0	0
First	30-39	Female	0	19	0	0	0	0
First	16-20	Female	0	19	0	0	0	0
First	16-20	Male	0	19	0	0	0	0
First	30-39	Male	0	19	0	0	0	0
First	40-49	Female	0	19	0	0	0	0
First	40-49	Female	0	19	0	0	0	0
First	30-39	Female	0	19	0	0	0	0
First	40-49	Female	0	19	0	0	0	0
First	30-39	Female	0	19	0	0	0
First	30-39	Female	0	19	0	0	0	0
First	80-89	Female	0	18	0	0	0	0
First	16-20	Female	0	18	0	0	0	0
First	21-29	Female	0	18	0	0	0	0
First	21-29	Male	0	18	0	0	0	0
First	40-49	Female	0	18	0	0	0	0
First	40-49	Female	0	18	0	0	0	0
First	40-49	Female	0	18	0	0	0	0
First	50-59	Female	0	18	0	0	0	0
First	16-20	Female	0	18	0	0	0	0
First	30-39	Male	0	18	0	0	0	0
First	16-20	Male	0	18	0	0	0	0
First	30-39	Female	0	18	0	0	0	0
First	21-29	Female	0	18	0	0	0	0
First	50-59	Male	0	17	0	0	0	0
First	30-39	Female	0	17	0	0	0	0
First	21-29	Female	0	17	0	0	0	0
First	40-49	Female	0	17	0	0	0	0
First	50-59	Female	0	17	0	0	0	0
First	30-39	Female	0	17	0	0	0	0
First	50-59	Female	0	17	0	0	0	0
First	21-29	Female	0	17	0	0	0	0
First	50-59	Female	0	17	0	0	0	0
First	50-59	Female	0	17	0	0	0	0
First	16-20	Female	0	17	0	0	0	0
First	30-39	Female	0	17	0	0	0	0
First	40-49	Male	0	17	0	0	0	0
First	21-29	Female	0	17	0	0	0	0
First	21-29	Male	0	17	0	0	0	0
First	50-59	Female	0	17	0	0	0	0
First	40-49	Female	0	17	0	0	0	0
First	40-49	Female	0	17	0	0	0	0
First	30-39	Female	0	17	0	0	0	0
First	60-69	Female	0	17	0	0	0	0
First	30-39	Female	0	17	0	0	0	0
First	21-29	Female	0	17	0	0	0	0
First	40-49	Female	0	17	0	0	0	0
First	21-29	Female	0	17	0	0	0	0
First	21-29	Male	0	17	0	0	0	0
First	40-49	Female	0	17	0	0	0	0
First	30-39	Male	0	16	0	0	0	0
First	30-39	Male	0	16	0	0	0	0
First	50-59	Female	0	16	0	0	0	0
First	21-29	Male	0	16	0	0	0	0
First	40-49	Female	0	16	0	0	0	0
First	40-49	Female	0	16	0	0	0	0
First	40-49	Female	0	16	0	0	0	0
First	16-20	Female	0	16	0	0	0	0
First	50-59	Male	0	16	0	0	0	0
First	30-39	Female	0	16	0	0	0	0
First	50-59	Female	0	16	0	0	0	0
First	21-29	Male	0	16	0	0	0	0
First	50-59	Female	0	16	0	0	0	0
First	40-49	Female	0	16	0	0	0	0
First	50-59	Female	0	16	0	0	0	0
First	50-59	Female	0	16	0	0	0	0
First	40-49	Male	0	16	0	0	0	0
First	21-29	Male	0	16	0	0	0	0
First	16-20	Male	0	16	0	0	0	0
First	21-29	Male	0	16	0	0	0	0
First	21-29	Female	0	16	0	0	0	0
First	40-49	Female	0	16	0	0	0	0
First	16-20	Female	0	16	0	0	0	0
First	30-39	Female	0	16	0	0	0	0
First	30-39	Female	0	16	0	0	0	0
First	40-49	Female	0	16	0	0	0	0
First	40-49	Female	0	16	0	0	0	0
First	21-29	Female	0	16	0	0	0	0
First	21-29	Female	0	16	0	0	0	0
First	16-20	Female	0	16	0	0	0	0
First	16-20	Female	0	16	0	0	0	0
First	50-59	Male	0	15	0	0	0	0
First	40-49	Male	0	15	0	0	0	0
First	21-29	Female	0	15	0	0	0	0
First	40-49	Female	0	15	0	0	0	0
First	50-59	Male	0	15	0	0	1	0
First	40-49	Male	0	15	0	0	1	0
First	21-29	Male	0	15	0	0	0	1
First	40-49	Female	0	15	0	0	0	0
First	50-59	Female	0	15	0	0	0	0
First	40-49	Female	0	15	0	0	0	0
First	40-49	Female	0	15	0	0	0	0
First	30-39	Female	0	15	0	0	1	0
First	30-39	Male	0	15	0	0	0	0
First	21-29	Male	0	15	0	0	0	0
First	40-49	Female	0	15	0	0	0	0
First	50-59	Female	0	15	0	0	0	0
First	21-29	Male	0	15	0	0	0	0
First	30-39	Male	0	15	0	0	0	0
First	40-49	Female	0	15	0	0	0	0
First	40-49	Female	0	15	0	0	0	0
First	30-39	Female	0	15	0	0	0	0
First	50-59	Female	0	15	0	0	0	0
First	40-49	Female	0	15	0	0	0	0
First	30-39	Female	0	15	0	0	0	0
First	21-29	Female	0	15	0	0	0	0
First	21-29	Female	0	15	0	0	0	0
First	50-59	Female	0	15	0	0	0	0
First	30-39	Female	0	15	0	0	0	0
First	16-20	Female	0	15	0	0	0	1
First	21-29	Male	0	14	0	0	0	0
First	30-39	Female	0	14	0	0	0
First	50-59	Female	0	14	0	0	0	0
First	30-39	Male	0	14	0	0	0	0
First	16-20	Male	0	14	0	0	0	0
First	21-29	Male	0	14	0	0	0	0
First	21-29	Female	0	14	0	0	0	0
First	40-49	Female	0	14	0	0	0	0
First	16-20	Female	0	14	0	0	0	0
First	30-39	Female	0	14	0	0	0	0
First	30-39	Female	0	13	0	0	0	0
First	21-29	Male	0	13	0	0	0	0
First	21-29	Female	0	13	0	0	0	0
First	40-49	Female	0	13	0	0	0	0
First	16-20	Male	0	13	0	0	0	0
First	40-49	Female	0	13	0	0	0	0
First	30-39	Female	0	13	0	0	0	0
First	40-49	Female	0	13	0	0	0	0
First	40-49	Female	0	13	0	0	0	0
First	40-49	Female	0	13	0	0	0	0
First	30-39	Female	0	13	0	0	0	0
First	30-39	Female	0	13	0	0	0	0
First	30-39	Female	0	13	0	0	0	0
First	40-49	Female	0	13	0	0	0	0
First	50-59	Female	0	13	0	0	0	0
First	16-20	Female	0	12	0	0	0	0
First	30-39	Female	0	12	0	0	0	0
First	21-29	Male	0	12	0	0	0	0
First	Unavailable	Female	0	12	0	0	0	0
First	16-20	Female	0	12	0	0	0	0
First	21-29	Female	0	12	0	0	0	0
First	21-29	Female	0	12	0	0	0	0
First	30-39	Male	0	12	0	0	0	0
First	40-49	Female	0	12	0	0	0	0
First	40-49	Female	0	12	0	0	0	0
First	50-59	Female	0	12	0	0	0	0
First	40-49	Female	0	12	0	0	0	0
First	21-29	Female	0	12	0	0	0	0
First	40-49	Female	0	12	0	0	0	0
First	50-59	Female	0	11	0	0	0	0
First	40-49	Female	0	11	0	0	0	0
First	16-20	Female	0	11	0	0	0	0
First	16-20	Female	0	11	0	0	0	0
First	50-59	Female	0	11	0	0	0	0
First	30-39	Female	0	11	0	0	0	0
First	40-49	Female	0	11	0	0	0	0
First	21-29	Female	0	11	0	0	0	0
First	16-20	Female	0	11	0	0	0	0
First	30-39	Female	0	11	0	0	0	0
First	16-20	Male	0	11	0	0	0	0
First	40-49	Male	0	11	0	0	0	0
First	21-29	Female	0	11	0	0	0	0
First	50-59	Female	0	11	0	0	0	0
First	21-29	Female	0	11	0	0	0	0
First	50-59	Female	0	11	0	0	0	0
First	40-49	Female	0	11	0	0	0	0
First	40-49	Female	0	10	0	0	1	0
First	21-29	Male	0	10	0	0	0	0
First	30-39	Male	0	10	0	0	0	0
First	30-39	Male	0	10	0	0	0	0
First	21-29	Female	0	10	0	0	0	0
First	50-59	Male	0	10	0	0	0	0
First	40-49	Male	0	10	0	0	0	0
First	30-39	Female	0	10	0	0	0	0
First	30-39	Female	0	10	0	0	0	0
First	30-39	Female	0	10	0	0	0	0
First	50-59	Female	0	10	0	0	0	0
First	40-49	Male	0	10	0	0	0	0
First	16-20	Male	0	9	0	0	0	0
First	30-39	Male	0	9	0	0	0	0
First	30-39	Female	0	9	0	0	0	0
First	40-49	Female	0	9	0	0	0	0
First	40-49	Female	0	9	0	0	0	0
First	21-29	Female	0	9	0	0	0
First	40-49	Male	0	9	0	0	0	0
First	30-39	Female	0	9	0	0	0	0
First	21-29	Female	0	9	0	0	0	0
First	21-29	Female	0	9	0	0	0	0
First	30-39	Female	0	9	0	0	0	0
First	40-49	Female	0	9	0	0	0	0
First	21-29	Female	0	9	0	0	0	0
First	40-49	Female	0	9	0	0	0	0
First	21-29	Male	0	8	0	0	0	0
First	30-39	Female	0	8	0	0	0	0
First	21-29	Male	0	8	0	0	0	0
First	21-29	Female	0	8	0	0	0	0
First	50-59	Male	0	8	0	0	0	0
First	16-20	Male	0	8	0	0	0	0
First	40-49	Female	0	8	0	0	0	0
First	30-39	Female	0	8	0	0	0	0
First	50-59	Male	0	8	0	0	0	0
First	30-39	Male	0	8	0	0	0	0
First	21-29	Male	0	8	0	0	0	0
First	50-59	Female	0	8	0	0	0	0
First	50-59	Female	0	8	0	0	0
First	30-39	Female	0	8	0	0	0	0
First	30-39	Female	0	8	0	0	0	0
First	30-39	Female	0	8	0	0	0	0
First	30-39	Female	0	8	0	0	0	0
First	16-20	Female	0	8	0	0	0	0
First	40-49	Female	0	7	0	0	0	0
First	40-49	Female	0	7	0	0	0	0
First	21-29	Female	0	7	0	0	0	1
First	30-39	Female	0	7	0	0	0	0
First	30-39	Female	0	7	0	0	0	0
First	40-49	Female	0	7	0	0	0	0
First	21-29	Male	0	7	0	0	0	0
First	16-20	Male	0	7	0	0	0	0
First	21-29	Male	0	7	0	0	0	0
First	30-39	Female	0	7	0	0	0	0
First	16-20	Female	0	7	0	0	0	0
First	30-39	Male	0	7	0	0	0	0
First	60-69	Female	0	7	0	0	0	0
First	21-29	Female	0	7	0	0	0	0
First	21-29	Female	0	7	0	0	0	0
First	40-49	Female	0	7	0	0	0	0
First	50-59	Female	0	7	0	0	0	0
First	40-49	Female	0	7	0	0	0	0
First	60-69	Female	0	7	0	0	0	0
First	50-59	Female	0	7	0	0	0	0
First	21-29	Male	0	6	0	0	0	0
First	30-39	Female	0	6	0	0	0	0
First	21-29	Female	0	6	0	0	0	0
First	21-29	Male	0	6	0	0	0	0
First	21-29	Female	0	6	0	0	0	0
First	21-29	Female	0	6	0	0	0	0
First	40-49	Male	0	6	0	0	0	0
First	40-49	Female	0	6	0	0	0	0
First	50-59	Female	0	6	0	0	0	0
First	16-20	Female	0	6	0	0	0	0
First	40-49	Male	0	6	0	0	0	0
First	30-39	Male	0	6	0	0	0	0
First	21-29	Male	0	5	0	0	0	0
First	50-59	Female	0	5	0	0	0	0
First	40-49	Female	0	5	0	0	0
First	40-49	Male	0	5	0	0	0	0
First	30-39	Male	0	5	0	0	0	0
First	30-39	Female	0	5	0	0	0	1
First	50-59	Female	0	5	0	0	0
First	50-59	Female	0	5	0	0	0	0
First	16-20	Female	0	5	0	0	0	0
First	40-49	Unavailable	0	4	0	0	0	0
First	40-49	Female	0	4	0	0	0	0
First	30-39	Female	0	4	0	0	0	0
First	50-59	Female	0	3	0	0	0	0
First	40-49	Male	0	3	0	0	0	0
First	40-49	Female	0	3	0	0	0	0
First	60-69	Female	0	3	0	0	0	0
First	16-20	Female	0	3	0	0	0	0
First	21-29	Male	0	2	0	0	0	0
First	21-29	Female	0	2	0	0	0
First	40-49	Male	0	0	0	0	0	0
First	16-20	Female	0		0	0	0	0
First	50-59	Female	0		0	0	0	0
First	50-59	Female	0		0	0	0	0
First	16-20	Male	1		0	0	0	0
First	30-39	Female	1		0	0	0	0
First	40-49	Female	1		0	0	0	0
First	60-69	Male	0		0	0	0	0
First	50-59	Male	0		0	0	0	0
First	30-39	Female	0		0	0	0	0
First	21-29	Female	0		0	0	0	0
First	40-49	Female	0		0	0	0
First	30-39	Female	0		0	0	0	0
First	30-39	Female	0		0	0	0	0
Second	40-49	Female	0	35	0	1	0	0
Second	16-20	Male	0	33	0	1	0
Second	50-59	Female	0	33	0	1	0	0
Second	40-49	Female	0	32	0	1	0	0
Second	40-49	Male	0	31	0	1	0	0
Second	30-39	Female	0	31	0	1	0	0
Second	40-49	Female	0	30	0	1	0	0
Second	40-49	Female	0	30	0	1	0	0
Second	50-59	Female	0	29	0	1	0	0
Second	21-29	Female	0	28	0	1	0	0
Second	21-29	Female	0	27	0	1	0
Second	21-29	Female	0	27	0	1	0	0
Second	30-39	Female	0	26	0	1	0	0
Second	50-59	Female	0	25	0	1	0	0
Second	50-59	Male	0	25	0	1	0	0
Second	21-29	Female	0	24	0	1	0	0
Second	30-39	Female	0	23	0	1	0	0
Second	30-39	Female	0	22	0	1	0	0
Second	30-39	Female	0	22	0	1	0	0
Second	21-29	Female	0	21	0	1	0	0
Second	40-49	Female	0	21	0	1	0	0
Second	70-79	Female	0	21	0	1	0	0
Second	30-39	Female	0	21	0	1	0	0
Second	40-49	Female	0	20	0	1	0	0
Second	30-39	Male	0	20	0	1	0	0
Second	30-39	Female	0	20	0	1	0
Second	40-49	Female	0	19	0	1	0	0
Second	40-49	Male	0	19	0	1	0	0
Second	50-59	Female	0	19	0	1	0	0
Second	40-49	Female	0	18	0	1	0	0
Second	50-59	Male	0	18	0	1	0	0
Second	21-29	Male	0	17	0	1	0	0
Second	30-39	Female	0	17	0	1	0	0
Second	21-29	Female	0	17	0	1	0	0
Second	21-29	Female	0	17	0	1	0	0
Second	40-49	Female	0	17	0	1	0	0
Second	50-59	Female	0	16	0	1	0	0
Second	30-39	Female	0	16	0	1	0	0
Second	16-20	Female	0	16	0	1	0	0
Second	40-49	Female	0	16	0	1	0	0
Second	40-49	Male	0	15	0	1	0	0
Second	30-39	Female	0	15	0	1	0	0
Second	16-20	Female	0	15	0	1	0	0
Second	40-49	Male	0	14	0	1	0	0
Second	30-39	Female	0	14	0	1	0	0
Second	40-49	Female	0	14	0	1	0	0
Second	50-59	Female	0	13	0	1	0	0
Second	21-29	Male	0	13	0	1	0
Second	50-59	Male	0	13	0	1	0	0
Second	40-49	Male	0	12	0	1	0	0
Second	50-59	Female	0	12	0	1	0	0
Second	30-39	Female	0	12	0	1	0	0
Second	21-29	Male	0	11	0	1	0	0
Second	40-49	Female	0	10	0	1	0	0
Second	30-39	Female	0	9	0	1	0	0
Second	50-59	Male	0	9	0	1	0	0
Second	60-69	Female	0	8	0	1	0	0
Second	30-39	Female	0	8	0	1	0
Second	30-39	Female	0	8	0	1	0	0
Second	30-39	Female	0	8	0	1	0
Second	40-49	Female	0	7	0	1	0	0
Second	40-49	Female	0	4	0	1	0	0
Second	40-49	Male	0	4	0	1	0	0
Second	30-39	Female	0	4	0	1	0	0
Second	40-49	Female	0	2	0	1	0
Second	40-49	Female	0	0	0	1	0	0
Second	30-39	Female	0	0	0	1	0	0
Second	50-59	Female	1		0	1	0	0
Second	70-79	Female	0		0	1	0	0
Second	21-29	Female	0		0	1	0	0
Second	16-20	Female	1		0	1	0	0
Second	50-59	Female	1		0	1	0	0
Second	50-59	Female	1		0	1	0
Second	30-39	Male	0		0	1	0	0
Second	40-49	Male	1		0	1	0	0
Second	50-59	Female	0		0	1	0	0
Second	21-29	Female	1		0	1	0	0
Second	30-39	Male	0		0	1	0	0
Second	30-39	Female	0	>120	1	0	0	0
Second	50-59	Female	0	42	1	0	0	0
Second	40-49	Male	0	36	1	0	0	0
Second	40-49	Female	0	34	1	0	0
Second	50-59	Female	0	33	1	0	0	0
Second	16-20	Female	0	31	1	0	0	0
Second	16-20	Male	0	30	1	0	0	0
Second	16-20	Female	0	30	1	0	0	0
Second	21-29	Male	0	30	1	0	0	0
Second	40-49	Male	0	29	1	0	0	0
Second	30-39	Female	0	29	1	0	0	0
Second	21-29	Female	0	28	1	0	0	0
Second	30-39	Female	0	27	1	0	0	0
Second	21-29	Female	0	25	1	0	0	0
Second	60-69	Female	0	24	1	0	0	0
Second	40-49	Female	0	24	1	0	0	0
Second	30-39	Female	0	23	1	0	0	0
Second	40-49	Female	0	22	1	0	0	0
Second	16-20	Male	0	22	1	0	0	0
Second	40-49	Female	0	22	1	0	0	0
Second	30-39	Male	0	21	1	0	0
Second	30-39	Male	0	21	1	0	0	0
Second	30-39	Female	0	20	1	0	0	0
Second	30-39	Male	0	20	1	0	0	0
Second	21-29	Female	0	20	1	0	0	0
Second	30-39	Female	0	20	1	0	0	0
Second	40-49	Female	0	20	1	0	0	0
Second	60-69	Female	0	20	1	0	0	0
Second	50-59	Male	0	19	1	0	0	0
Second	Unavailable	Male	0	19	1	0	0	0
Second	30-39	Female	0	19	1	0	0	0
Second	40-49	Female	0	19	1	0	0	0
Second	21-29	Male	0	19	1	0	0	0
Second	40-49	Female	0	19	1	0	0	0
Second	30-39	Female	0	18	1	0	0	0
Second	30-39	Female	0	18	1	0	0	0
Second	30-39	Male	0	18	1	0	0	0
Second	16-20	Female	0	18	1	0	0	0
Second	40-49	Male	0	18	1	0	0	0
Second	16-20	Female	0	18	1	0	0	0
Second	30-39	Female	0	18	1	0	0	0
Second	40-49	Female	0	18	1	0	0	0
Second	21-29	Female	0	18	1	0	0	0
Second	16-20	Female	0	18	1	0	0
Second	50-59	Female	0	17	1	0	0	0
Second	30-39	Female	0	17	1	0	0	0
Second	21-29	Female	0	17	1	0	0	0
Second	21-29	Female	0	17	1	0	0	0
Second	40-49	Female	0	17	1	0	0	0
Second	40-49	Female	0	17	1	0	0	0
Second	30-39	Male	0	16	1	0	0	0
Second	16-20	Female	0	16	1	0	0
Second	21-29	Female	0	16	1	0	0	0
Second	30-39	Female	0	16	1	0	0	0
Second	50-59	Male	0	16	1	0	0	0
Second	30-39	Female	0	16	1	0	0	0
Second	50-59	Male	0	16	1	0	0	0
Second	21-29	Male	0	16	1	0	0	0
Second	16-20	Male	0	16	1	0	0	0
Second	40-49	Male	0	16	1	0	0	0
Second	30-39	Female	0	16	1	0	0	0
Second	30-39	Female	0	16	1	0	0	0
Second	40-49	Female	0	16	1	0	0	0
Second	16-20	Female	0	16	1	0	0	0
Second	30-39	Female	0	16	1	0	0	0
Second	16-20	Female	0	16	1	0	0	0
Second	21-29	Female	0	16	1	0	0	0
Second	30-39	Female	0	15	1	0	0	0
Second	40-49	Female	0	15	1	0	0	0
Second	16-20	Female	0	15	1	0	0	0
Second	21-29	Male	0	15	1	0	0	0
Second	Unavailable	Female	0	15	1	0	0	0
Second	40-49	Female	0	15	1	0	0	0
Second	21-29	Female	0	15	1	0	0	0
Second	21-29	Female	0	15	1	0	0	0
Second	50-59	Female	0	15	1	0	0	0
Second	21-29	Female	0	14	1	0	0	0
Second	30-39	Female	0	14	1	0	0	0
Second	16-20	Female	0	14	1	0	0	0
Second	30-39	Male	0	14	1	0	0	0
Second	40-49	Male	0	14	1	0	0	0
Second	21-29	Male	0	14	1	0	0	0
Second	30-39	Male	0	14	1	0	0	0
Second	40-49	Male	0	14	1	0	0	0
Second	16-20	Male	0	14	1	0	0	0
Second	30-39	Female	0	14	1	0	0
Second	16-20	Female	0	14	1	0	0	0
Second	40-49	Male	0	13	1	0	0	0
Second	30-39	Female	0	13	1	0	0	0
Second	50-59	Female	0	13	1	0	0	0
Second	21-29	Female	0	13	1	0	0	0
Second	21-29	Male	0	13	1	0	0	0
Second	30-39	Female	0	13	1	0	0	0
Second	21-29	Female	0	13	1	0	0	0
Second	30-39	Female	0	13	1	0	0	0
Second	16-20	Female	0	13	1	0	0	0
Second	60-69	Female	0	13	1	0	0	0
Second	30-39	Female	0	13	1	0	0	0
Second	50-59	Female	0	12	1	0	0	0
Second	50-59	Male	0	12	1	0	0	0
Second	21-29	Female	0	12	1	0	0	0
Second	50-59	Female	0	12	1	0	0	0
Second	21-29	Male	0	12	1	0	0	0
Second	40-49	Male	0	12	1	0	0	0
Second	40-49	Male	0	12	1	0	0	0
Second	40-49	Female	0	12	1	0	0	0
Second	40-49	Female	0	12	1	0	0	0
Second	30-39	Female	0	12	1	0	0	0
Second	Unavailable	Female	0	12	1	0	0
Second	40-49	Female	0	12	1	0	0	0
Second	50-59	Female	0	11	1	0	0	0
Second	21-29	Female	0	11	1	0	0	0
Second	16-20	Male	0	11	1	0	0	0
Second	30-39	Female	0	11	1	0	0	0
Second	40-49	Female	0	11	1	0	0	0
Second	21-29	Male	0	11	1	0	0	0
Second	40-49	Female	0	11	1	0	0	0
Second	21-29	Male	0	11	1	0	0
Second	50-59	Female	0	11	1	0	0	0
Second	21-29	Male	0	11	1	0	0	0
Second	21-29	Male	0	11	1	0	0	0
Second	40-49	Male	0	10	1	0	0	0
Second	21-29	Female	0	10	1	0	0	0
Second	50-59	Female	0	10	1	0	0	0
Second	21-29	Female	0	10	1	0	0	0
Second	50-59	Male	0	10	1	0	0	0
Second	30-39	Female	0	10	1	0	0	0
Second	50-59	Female	0	10	1	0	0	0
Second	50-59	Female	0	10	1	0	0	0
Second	21-29	Female	0	10	1	0	0	0
Second	21-29	Female	0	10	1	0	0	0
Second	40-49	Female	0	10	1	0	0	0
Second	21-29	Female	0	10	1	0	0	0
Second	16-20	Male	0	10	1	0	0	0
Second	21-29	Male	0	10	1	0	0	0
Second	21-29	Female	0	9	1	0	0	0
Second	30-39	Female	0	9	1	0	0	0
Second	30-39	Female	0	9	1	0	0	0
Second	16-20	Male	0	9	1	0	0	0
Second	40-49	Male	0	9	1	0	0	0
Second	30-39	Male	0	9	1	0	0	0
Second	21-29	Male	0	9	1	0	0	0
Second	21-29	Female	0	9	1	0	0	0
Second	40-49	Female	0	9	1	0	0	0
Second	40-49	Male	0	9	1	0	0	0
Second	16-20	Male	0	9	1	0	0	0
Second	21-29	Female	0	9	1	0	0	0
Second	50-59	Male	0	8	1	0	0	0
Second	30-39	Female	0	8	1	0	0	0
Second	50-59	Male	0	8	1	0	0	0
Second	21-29	Female	0	8	1	0	0	0
Second	21-29	Female	0	8	1	0	0	0
Second	21-29	Male	0	8	1	0	0	0
Second	30-39	Male	0	8	1	0	0	0
Second	40-49	Female	0	8	1	0	0	0
Second	21-29	Female	0	8	1	0	0	0
Second	16-20	Female	0	7	1	0	0	0
Second	16-20	Female	0	7	1	0	0	0
Second	16-20	Female	0	7	1	0	0	0
Second	21-29	Male	0	7	1	0	0	0
Second	40-49	Female	0	7	1	0	0	0
Second	40-49	Female	0	7	1	0	0	0
Second	21-29	Male	0	6	1	0	0	0
Second	21-29	Male	0	6	1	0	0	0
Second	40-49	Female	0	6	1	0	0	0
Second	16-20	Male	0	6	1	0	0
Second	21-29	Male	0	6	1	0	0	0
Second	16-20	Male	0	6	1	0	0	0
Second	16-20	Female	0	6	1	0	0	0
Second	21-29	Female	0	6	1	0	0	0
Second	21-29	Male	0	5	1	0	0	0
Second	16-20	Female	0	5	1	0	0	0
Second	21-29	Male	0	5	1	0	0	0
Second	50-59	Female	0	5	1	0	0	0
Second	30-39	Female	0	5	1	0	0	0
Second	16-20	Female	0	5	1	0	0	0
Second	30-39	Female	0	5	1	0	0	0
Second	30-39	Female	0	5	1	0	0	0
Second	40-49	Female	0	4	1	0	0	0
Second	16-20	Male	0	4	1	0	0	0
Second	21-29	Female	0	4	1	0	0	0
Second	40-49	Male	0	3	1	0	0	0
Second	16-20	Female	0	3	1	0	0	0
Second	50-59	Female	0	3	1	0	0	0
Second	21-29	Male	0	3	1	0	0	0
Second	21-29	Female	0	2	1	0	0	0
Second	21-29	Female	0	1	1	0	0	0
Second	30-39	Female	0	0	1	0	0	0
Second	16-20	Male	0	0	1	0	0	0
Second	40-49	Female	0	0	1	0	0	0
Second	16-20	Female	1		1	0	0	0
Second	50-59	Female	0		1	0	0
Second	21-29	Female	0		1	0	0	0
Second	16-20	Female	0		1	0	0	0
Second	16-20	Female	0		1	0	0	0
Second	21-29	Female	0		1	0	0	0
Second	16-20	Female	0		1	0	0	0
Second	40-49	Female	0	38	0	0	0	0
Second	21-29	Female	0	38	0	0	0	0
Second	30-39	Female	0	38	0	0	0	0
Second	30-39	Female	0	36	0	0	0	0
Second	40-49	Female	0	35	0	0	0
Second	50-59	Female	0	34	0	0	0	0
Second	21-29	Female	0	34	0	0	0	0
Second	30-39	Female	0	34	0	0	0	0
Second	40-49	Female	0	33	0	0	0	0
Second	40-49	Male	0	33	0	0	0	0
Second	50-59	Female	0	33	0	0	0	0
Second	21-29	Male	0	32	0	0	0	0
Second	16-20	Female	0	32	0	0	0	0
Second	50-59	Male	0	31	0	0	0	0
Second	30-39	Male	0	31	0	0	0	0
Second	21-29	Female	0	31	0	0	0	0
Second	40-49	Female	0	31	0	0	0	0
Second	40-49	Female	0	30	0	0	0	0
Second	40-49	Unavailable	0	30	0	0	0	0
Second	60-69	Female	0	30	0	0	0	0
Second	16-20	Female	0	30	0	0	0
Second	50-59	Female	0	29	0	0	0	0
Second	40-49	Female	0	29	0	0	0	0
Second	40-49	Female	0	28	0	0	0	0
Second	60-69	Female	0	28	0	0	0	0
Second	21-29	Female	0	27	0	0	0	0
Second	60-69	Female	0	26	0	0	0	0
Second	40-49	Female	0	25	0	0	1	0
Second	40-49	Female	0	25	0	0	0	0
Second	50-59	Female	0	25	0	0	0	0
Second	16-20	Male	0	24	0	0	0	0
Second	16-20	Female	0	23	0	0	0	0
Second	30-39	Male	0	22	0	0	0	0
Second	16-20	Male	0	22	0	0	0	0
Second	50-59	Female	0	22	0	0	0	0
Second	21-29	Male	0	22	0	0	0	0
Second	40-49	Male	0	22	0	0	0	0
Second	21-29	Female	0	21	0	0	0	0
Second	50-59	Female	0	21	0	0	1	0
Second	50-59	Female	0	21	0	0	0	0
Second	30-39	Male	0	20	0	0	0	0
Second	30-39	Female	0	20	0	0	0	0
Second	40-49	Female	0	20	0	0	0	0
Second	21-29	Male	0	20	0	0	0	0
Second	21-29	Male	0	20	0	0	0	0
Second	40-49	Male	0	20	0	0	0	0
Second	40-49	Female	0	20	0	0	0	0
Second	16-20	Female	0	19	0	0	0	0
Second	40-49	Female	0	19	0	0	0	0
Second	50-59	Female	0	19	0	0	0	0
Second	50-59	Male	0	19	0	0	0	0
Second	30-39	Female	0	18	0	0	0	0
Second	30-39	Male	0	18	0	0	0	0
Second	40-49	Female	0	18	0	0	0	0
Second	30-39	Male	0	18	0	0	0	0
Second	40-49	Female	0	18	0	0	0	0
Second	30-39	Male	0	18	0	0	0	0
Second	30-39	Male	0	18	0	0	0	0
Second	21-29	Male	0	18	0	0	0	0
Second	40-49	Female	0	18	0	0	0	0
Second	50-59	Female	0	18	0	0	0	0
Second	21-29	Male	0	18	0	0	0	0
Second	40-49	Female	0	17	0	0	0	0
Second	40-49	Female	0	17	0	0	0	0
Second	40-49	Female	0	17	0	0	0	0
Second	21-29	Female	0	17	0	0	0
Second	40-49	Female	0	17	0	0	0
Second	40-49	Female	0	17	0	0	0	0
Second	40-49	Male	0	17	0	0	0	0
Second	40-49	Male	0	17	0	0	0	0
Second	50-59	Female	0	17	0	0	0	0
Second	40-49	Female	0	17	0	0	0	0
Second	30-39	Female	0	17	0	0	0	0
Second	30-39	Female	0	17	0	0	0	0
Second	21-29	Male	0	17	0	0	0	0
Second	50-59	Female	0	17	0	0	0	0
Second	21-29	Female	0	17	0	0	0	0
Second	40-49	Female	0	17	0	0	0	0
Second	21-29	Female	0	17	0	0	0	0
Second	50-59	Female	0	17	0	0	0	0
Second	50-59	Female	0	16	0	0	0	0
Second	16-20	Female	0	16	0	0	0	0
Second	40-49	Female	0	16	0	0	0	0
Second	30-39	Female	0	16	0	0	0	0
Second	30-39	Female	0	16	0	0	0	0
Second	40-49	Female	0	16	0	0	0	0
Second	16-20	Female	0	16	0	0	0	0
Second	30-39	Female	0	16	0	0	0	0
Second	50-59	Female	0	16	0	0	0	0
Second	50-59	Female	0	16	0	0	0	0
Second	21-29	Female	0	16	0	0	0
Second	21-29	Female	0	16	0	0	0	0
Second	21-29	Male	0	15	0	0	0	0
Second	50-59	Male	0	15	0	0	0	0
Second	30-39	Female	0	15	0	0	0	0
Second	50-59	Female	0	15	0	0	0	0
Second	40-49	Female	0	15	0	0	0	0
Second	50-59	Female	0	15	0	0	0	0
Second	40-49	Female	0	14	0	0	0	0
Second	40-49	Female	0	14	0	0	0	0
Second	16-20	Female	0	14	0	0	0	0
Second	16-20	Male	0	14	0	0	0	0
Second	50-59	Female	0	14	0	0	0	0
Second	40-49	Female	0	13	0	0	1	1
Second	40-49	Female	0	13	0	0	1	0
Second	21-29	Female	0	13	0	0	0	0
Second	30-39	Male	0	13	0	0	0	0
Second	50-59	Male	0	13	0	0	0	0
Second	40-49	Female	0	13	0	0	0	0
Second	50-59	Female	0	13	0	0	0
Second	40-49	Female	0	13	0	0	0	0
Second	30-39	Female	0	13	0	0	0	1
Second	40-49	Female	0	13	0	0	0	0
Second	16-20	Female	0	13	0	0	0	0
Second	30-39	Male	0	13	0	0	0	0
Second	16-20	Male	0	13	0	0	0	1
Second	30-39	Female	0	12	0	0	0	0
Second	16-20	Male	0	12	0	0	0	0
Second	60-69	Male	0	12	0	0	0	0
Second	30-39	Female	0	12	0	0	0	0
Second	21-29	Female	0	12	0	0	0	0
Second	40-49	Female	0	12	0	0	0	0
Second	40-49	Female	0	11	0	0	0	0
Second	21-29	Male	0	11	0	0	0	0
Second	21-29	Male	0	11	0	0	0	0
Second	50-59	Female	0	11	0	0	0	0
Second	16-20	Male	0	11	0	0	0	0
Second	50-59	Female	0	10	0	0	0	0
Second	30-39	Female	0	10	0	0	0	0
Second	21-29	Male	0	10	0	0	0	0
Second	30-39	Female	0	10	0	0	0	0
Second	50-59	Male	0	9	0	0	0	0
Second	40-49	Female	0	9	0	0	0	0
Second	30-39	Female	0	9	0	0	0	0
Second	40-49	Female	0	9	0	0	0	0
Second	16-20	Female	0	9	0	0	0	0
Second	21-29	Male	0	9	0	0	0	0
Second	30-39	Female	0	9	0	0	0	0
Second	50-59	Female	0	9	0	0	0	0
Second	40-49	Female	0	8	0	0	0	0
Second	50-59	Female	0	8	0	0	0	0
Second	40-49	Male	0	8	0	0	0	0
Second	30-39	Male	0	8	0	0	0	0
Second	50-59	Male	0	8	0	0	0
Second	16-20	Female	0	8	0	0	0
Second	40-49	Female	0	8	0	0	0	0
Second	50-59	Female	0	7	0	0	0	0
Second	40-49	Female	0	7	0	0	0	0
Second	16-20	Female	0	7	0	0	0	0
Second	16-20	Male	0	7	0	0	0	0
Second	30-39	Male	0	7	0	0	0	0
Second	30-39	Male	0	6	0	0	0	0
Second	40-49	Male	0	6	0	0	0	0
Second	40-49	Female	0	6	0	0	0	0
Second	50-59	Female	0	5	0	0	0	0
Second	21-29	Female	0	5	0	0	0	0
Second	21-29	Female	0	5	0	0	0	0
Second	40-49	Female	0	5	0	0	0	0
Second	21-29	Female	0	4	0	0	0	0
Second	40-49	Male	0	4	0	0	0	0
Second	30-39	Female	0	4	0	0	0	0
Second	30-39	Female	0	4	0	0	0
Second	30-39	Male	0	3	0	0	0	0
Second	21-29	Male	0	3	0	0	0	0
Second	21-29	Female	0	3	0	0	0	0
Second	30-39	Female	0	3	0	0	1	0
Second	50-59	Female	0	3	0	0	0	0
Second	30-39	Male	0	3	0	0	0	0
Second	30-39	Female	0	3	0	0	0	0
Second	21-29	Female	0	3	0	0	0	0
Second	30-39	Male	0	3	0	0	0	0
Second	21-29	Male	0	2	0	0	0	0
Second	16-20	Male	0	2	0	0	0	0
Second	50-59	Female	0	2	0	0	0	0
Second	16-20	Male	0	2	0	0	0	0
Second	30-39	Female	0	2	0	0	0	0
Second	50-59	Female	1	0	0	0	0	0
Second	30-39	Female	0	0	0	0	0	0
Second	16-20	Female	0	0	0	0	0	0
Second	30-39	Female	0		0	0	0	0
Second	21-29	Female	0		0	0	0	0
Second	40-49	Male	1		0	0	0	0
Second	40-49	Female	1		0	0	0	0
Second	21-29	Female	1		0	0	0	0
Second	21-29	Female	1		0	0	0	0
Second	40-49	Male	0		0	0	0	0
Second	30-39	Male	0		0	0	0	0
Second	40-49	Female	0		0	0	0	0
Second	30-39	Female	0		0	0	0	0
Second	21-29	Female	0		0	0	0	0
Second	50-59	Female	0		0	0	0	0
Second	50-59	Female	1		0	0	0	0
Second	16-20	Female	0		0	0	0	0
Second	30-39	Female	0		0	0	0	0
Second	30-39	Female	0		0	0	0	0
Second	21-29	Female	0		0	0	0	0
Second	21-29	Male	0		0	0	0	0
Second	21-29	Female	0		0	0	0	0
Second	50-59	Male	0		0	0	0
Second	21-29	Female	0		0	0	0	0
Second	16-20	Male	0		0	0	0	0
